# Supplementary material for: Genomic epidemiological analysis of county-scale Yersinia pestis spread pattern over 50 years in a Southwest Chinese prefecture
Source: PLoS Negl Trop Dis. 2023 Aug 7;17(8):e0011527. doi: 10.1371/journal.pntd.0011527 (PMC10406180; doi:10.1371/journal.pntd.0011527)
Supplement: S1 Table — (XLS) [file pntd.0011527.s002.xls]

## Sheet: Sheet1
S1 Table. Background information of the 175 Y. pestis strains in DH Prefecture, Yunnan.
Strain ID	County	County (abbreviation)	Town	Town (abbreviation)	Phylogroup	Sub-phylogroup	Source of isolation	Live rat	Year of isolation
YN1012	Ruili	RL	Mengmao	MM	1.ORI2	SPG2	Rattus nitidus	live	1983-12-26
YN1020	Ruili	RL	Nongdao	ND	1.ORI2	SPG3	Suncus murinus	live	1984-01-07
YN1050	Ruili	RL	Mengmao	MM	1.ORI2	SPG3	Rattus tanezumi	live	1984-02-22
YN1103	Ruili	RL	Mengmao	MM	1.ORI2	SPG2	Xenopsylla cheopis		1984-06-18
YN1109	Ruili	RL	Mengmao	MM	1.ORI2	SPG2	Rattus tanezumi		1984-06-18
YN1110	Ruili	RL	Mengmao	MM	1.ORI2	SPG2	Rattus tanezumi	live	1984-06-18
YN1144	Longchuan	LC	Jinghan	JH	1.ORI2	SPG2	Rattus tanezumi	live	1984-03-15
YN1145	Longchuan	LC	Jinghan	JH	1.ORI2	SPG2	Rattus tanezumi	live	1984-03-28
YN1206	Ruili	RL	Mengmao	MM	1.ORI2	SPG2	Rattus tanezumi		1984-04-18
YN1207	Ruili	RL	Mengmao	MM	1.ORI2	SPG2	Rattus tanezumi	live	1984-04-18
YN1208	Ruili	RL	Mengmao	MM	1.ORI2	SPG2	Rattus rattus sladeni	live	1984-04-18
YN1247	Ruili	RL	Jiexiang	JX	1.ORI2	SPG3	Rattus tanezumi		1984-07-13
YN1309	Longchuan	LC	Chengzi	CZ	1.ORI2	SPG2	Leptopsylla segnis		1984-09-02
YN1339	Longchuan	LC	Husa	HS	1.ORI2	SPG2	Rattus tanezumi	live	1985-05-13
YN1340	Longchuan	LC	Zhangfeng	ZF	1.ORI2	SPG2	Rattus tanezumi		1985-05-21
YN1352	Ruili	RL	Mengmao	MM	1.ORI2	SPG2	Rattus tanezumi		1985-06-04
YN1367	Ruili	RL	Mengmao	MM	1.ORI2	SPG2	Rattus tanezumi		1986-02-20
YN1396	Ruili	RL	Wanding	WT	1.ORI2	SPG5	Rattus tanezumi		1987-08-24
YN1397	Ruili	RL	Wanding	WT	1.ORI2	SPG5	Rattus tanezumi	live	1987-08-21
YN1405	Longchuan	LC	Zhangfeng	ZF	1.ORI2	SPG7	Xenopsylla cheopis	live	1988-08-22
YN1407	Longchuan	LC	Zhangfeng	ZF	1.ORI2	SPG7	Rattus tanezumi		1988-08-22
YN1408	Longchuan	LC	Zhangfeng	ZF	1.ORI2	SPG7	Rattus tanezumi		1988-09-02
YN1409	Longchuan	LC	Zhangfeng	ZF	1.ORI2	SPG7	Rattus tanezumi	live	1988-09-02
YN1428	Lianghe	LH	Zhedao	ZD	1.ORI2	SPG4	Rattus tanezumi		1990-08-24
YN1439	Yingjiang	YJ	Pingyuan	PY	1.ORI2	SPG4	Patient		1990-07-01
YN1440	Yingjiang	YJ	Taiping	TP	1.ORI2	SPG4	Patient		1990-07-11
YN1441	Yingjiang	YJ	Pingyuan	PY	1.ORI2	SPG4	Patient		1990-06-28
YN1568	Yingjiang	YJ	Taiping	TP	1.ORI2	SPG4	Rattus tanezumi		1990-07-08
YN1595	Myanmar	_	Myanmar	_	1.ORI2	SPG7	Rattus tanezumi		1990-07-28
YN1640	Longchuan	LC	Husa	HS	1.ORI2	SPG7	Rattus tanezumi	live	1990-07-10
YN1641	Longchuan	LC	Chengzi	CZ	1.ORI2	SPG7	Rattus tanezumi		1990-07-10
YN1643	Longchuan	LC	Jinghan	JH	1.ORI2	SPG7	Rattus tanezumi		1990-07-12
YN1644	Longchuan	LC	Husa	HS	1.ORI2	SPG7	Rattus tanezumi	live	1990-07-12
YN1653	Longchuan	LC	Chengzi	CZ	1.ORI2	SPG7	Rattus tanezumi		1989-12-28
YN1656	Ruili	RL	Mengmao	MM	1.ORI2	SPG4	Rattus tanezumi		1990-01-13
YN1662	Ruili	RL	Mengmao	MM	1.ORI2	SPG4	Rattus rattus sladeni		1990-01-17
YN1672	Ruili	RL	Mengmao	MM	1.ORI2	SPG4	Rattus niviventer		1990-01-19
YN1677	Ruili	RL	Mengmao	MM	1.ORI2	SPG4	Soil		1990-01-24
YN1679	Ruili	RL	Mengmao	MM	1.ORI2	SPG4	Xenopsylla cheopis		1990-01-19
YN1733	Longchuan	LC	Chengzi	CZ	1.ORI2	SPG7	Xenopsylla cheopis		1990-08-04
YN1751	Lianghe	LH	Jiubao	JB	1.ORI2	SPG4	Rattus tanezumi	live	1990-11-03
YN1755	Lianghe	LH	Jiubao	JB	1.ORI2	SPG4	Xenopsylla cheopis		1990-11-05
YN1758	Yingjiang	YJ	Pingyuan	PY	1.ORI2	SPG4	Patient		1990-09-18
YN1759	Yingjiang	YJ	Pingyuan	PY	1.ORI2	SPG4	Xenopsylla cheopis		1990-09-16
YN1791	Ruili	RL	Wanding	WT	1.ORI2	SPG5	Xenopsylla cheopis	live	1991-06-08
YN1803	Myanmar	_	Myanmar	_	1.ORI2	SPG6	Rattus tanezumi	live	1991-07-18
YN1812	Longchuan	LC	Chengzi	CZ	1.ORI2	SPG7	Xenopsylla cheopis	live	1991-08-24
YN1813	Longchuan	LC	Chengzi	CZ	1.ORI2	SPG7	Patient		1991-08-19
YN1814	Mangshi	MS	Zhefang	Z.F	1.ORI2	SPG5	Rattus tanezumi		1991-10-06
YN1816	Yingjiang	YJ	Taiping	TP	1.ORI2	SPG4	Patient		1991-07-20
YN1818	Yingjiang	YJ	Taiping	TP	1.ORI2	SPG4	Monopsyllus anisus		1991-07-15
YN1820	Yingjiang	YJ	Pingyuan	PY	1.ORI2	SPG4	Xenopsylla cheopis		1991-07-17
YN1836	Yingjiang	YJ	Pingyuan	PY	1.ORI2	SPG4	Rattus tanezumi	live	1991-07-08
YN1837	Yingjiang	YJ	Taiping	TP	1.ORI2	SPG4	Rattus tanezumi		1991-07-09
YN1850	Yingjiang	YJ	Nongzhang	NZ	1.ORI2	SPG4	Rattus tanezumi		1991-07-20
YN1874	Mangshi	MS	Zhefang	Z.F	1.ORI2	SPG5	Rattus tanezumi		1992-02-07
YN1939	Yingjiang	YJ	Pingyuan	PY	1.ORI2	SPG4	Laelaps echidninus		1991-11-18
YN1940	Yingjiang	YJ	Taiping	TP	1.ORI2	SPG4	Xenopsylla cheopis		1992-06-02
YN1992	Yingjiang	YJ	Taiping	TP	1.ORI2	SPG4	Rattus tanezumi		1992-05-30
YN2054	Yingjiang	YJ	Pingyuan	PY	1.ORI2	SPG4	Xenopsylla cheopis		1993-11-22
YN2057	Yingjiang	YJ	Taiping	TP	1.ORI2	SPG4	Patient		1993-11-22
YN2058	Yingjiang	YJ	Taiping	TP	1.ORI2	SPG4	Rattus tanezumi		1993-11-22
YN2076	Yingjiang	YJ	Nongzhang	NZ	1.ORI2	SPG4	Monopsyllus anisus		1994-04-20
YN2082	Yingjiang	YJ	Pingyuan	PY	1.ORI2	SPG4	Rattus tanezumi		1994-09-17
YN2084	Ruili	RL	Mengmao	MM	1.ORI2	SPG5	Rattus tanezumi		1994-06-29
YN2094	Longchuan	LC	Zhangfeng	ZF	1.ORI2	SPG7	Xenopsylla cheopis		1993-08-25
YN2096	Longchuan	LC	Jinghan	JH	1.ORI2	SPG7	Rattus tanezumi		1994-04-22
YN2098	Longchuan	LC	Zhangfeng	ZF	1.ORI2	SPG7	Rattus tanezumi		1993-09-15
YN2179	Myanmar	_	Myanmar	_	1.ORI2	SPG2	Rattus tanezumi		1995-11-08
YN2195	Mangshi	MS	Zhefang	Z.F	1.ORI2	SPG5	Rattus tanezumi		1995-08-19
YN2201	Yingjiang	YJ	Zhina	ZN	1.ORI2	SPG4	Rattus tanezumi		1995-11-15
YN2202	Yingjiang	YJ	Pingyuan	PY	1.ORI2	SPG4	Suncus murinus		1995-11-16
YN2217	Mangshi	MS	Zhefang	Z.F	1.ORI2	SPG5	Rattus tanezumi	live	1996-05-13
YN2221	Yingjiang	YJ	Xincheng	XC	1.ORI2	SPG4	Xenopsylla cheopis	live	1996-08-10
YN2223	Yingjiang	YJ	Xincheng	XC	1.ORI2	SPG4	Rattus tanezumi		1996-07-01
YN2224	Yingjiang	YJ	Xincheng	XC	1.ORI2	SPG4	Rattus tanezumi		1996-08-09
YN2245	Yingjiang	YJ	Xincheng	XC	1.ORI2	SPG4	Rattus tanezumi		1996-08-10
YN2276	Lianghe	LH	Zhedao	ZD	1.ORI2	SPG4	Rattus tanezumi		1996-10-25
YN2277	Lianghe	LH	Zhedao	ZD	1.ORI2	SPG4	Rattus nitidus		1996-11-06
YN2280	Lianghe	LH	Mangdong	MD	1.ORI2	SPG4	Rattus tanezumi	live	1996-10-23
YN2467	Lianghe	LH	Mangdong	MD	1.ORI2	SPG5	Rattus tanezumi		1999-12-30
YN2468	Lianghe	LH	Zhedao	ZD	1.ORI2	SPG5	Rattus nitidus		1999-12-30
YN2545	Lianghe	LH	Zhedao	ZD	1.ORI2	SPG5	Xenopsylla cheopis		1999-08-12
YN2552	Yingjiang	YJ	Jiucheng	JC	1.ORI2	SPG4	Xenopsylla cheopis		2000-10-17
YN2554	Yingjiang	YJ	Pingyuan	PY	1.ORI2	SPG6	Rattus tanezumi		1999-07-30
YN2580	Mangshi	MS	Zhefang	Z.F	1.ORI2	SPG5	Rattus tanezumi		2001-09-01
YN2625	Mangshi	MS	Zhefang	Z.F	1.ORI2	SPG5	Rattus tanezumi		2003-03-19
YN2633	Lianghe	LH	Mangdong	MD	1.ORI2	SPG4	Rattus tanezumi		2007-11-21
YN403	Longchuan	LC	Husa	HS	1.ORI2	SPG1	Rattus tanezumi		1961-09-01
YN487	Ruili	RL	Mengmao	MM	1.ORI2	SPG2	Rattus tanezumi		1982-08-08
YN488	Ruili	RL	Mengmao	MM	1.ORI2	SPG2	Xenopsylla cheopis		1982-08-08
YN571	Longchuan	LC	Zhangfeng	ZF	1.ORI2	SPG2	Rattus tanezumi		1982-08-08
YN699	Longchuan	LC	Husa	HS	1.ORI2	SPG2	Xenopsylla cheopis		1982-08-10
YN717	Longchuan	LC	Chengzi	CZ	1.ORI2	SPG2	Rat		1982-10-08
YN72	Yingjiang	YJ	Pingyuan	PY	1.ORI2	SPG1	Rattus tanezumi		1953-01-01
YN720	Longchuan	LC	Chengzi	CZ	1.ORI2	SPG2	Rattus tanezumi		1982-11-08
YN819	Longchuan	LC	Zhangfeng	ZF	1.ORI2	SPG7	Xenopsylla cheopis		1983-07-20
YN82001	Yingjiang	YJ	Pingyuan	PY	1.IN2	_	Rattus tanezumi		1953-12-10
YN82002	Yingjiang	YJ	Pingyuan	PY	1.ORI2	SPG1	Rattus tanezumi		1953-12-20
YN82003	Yingjiang	YJ	Pingyuan	PY	1.ORI2	SPG1	Rattus tanezumi		1953-12-20
YN82004	Yingjiang	YJ	Pingyuan	PY	1.ORI2	SPG1	Rattus tanezumi		1953-12-20
YN82009	Yingjiang	YJ	Pingyuan	PY	1.ORI2	SPG3	Rattus tanezumi		1984-09-07
YN82011	Yingjiang	YJ	Pingyuan	PY	1.ORI2	SPG3	Rattus tanezumi		1984-09-12
YN82012	Yingjiang	YJ	Pingyuan	PY	1.ORI2	SPG3	Rattus tanezumi		1984-09-17
YN82014	Yingjiang	YJ	Pingyuan	PY	1.ORI2	SPG3	Rattus tanezumi		1984-09-13
YN82015	Yingjiang	YJ	Pingyuan	PY	2.ANT	_	Rattus tanezumi		1986-05-25
YN82016	Yingjiang	YJ	Pingyuan	PY	1.ORI2	SPG3	Rattus tanezumi		1986-05-25
YN82017	Yingjiang	YJ	Pingyuan	PY	1.ORI2	SPG3	Leptopsylla segnis		1986-05-27
YN82018	Yingjiang	YJ	Pingyuan	PY	1.ORI2	SPG3	Xenopsylla cheopis		1986-05-26
YN82019	Yingjiang	YJ	Pingyuan	PY	1.ORI2	SPG3	Rattus tanezumi		1986-06-04
YN82020	Yingjiang	YJ	Pingyuan	PY	1.ORI2	SPG3	Rattus tanezumi		1986-06-03
YN82021	Yingjiang	YJ	Pingyuan	PY	1.ORI2	SPG3	Xenopsylla cheopis		1986-06-04
YN82022	Yingjiang	YJ	Pingyuan	PY	1.ORI2	SPG4	Xenopsylla cheopis		1990-06-29
YN82023	Yingjiang	YJ	Pingyuan	PY	1.ORI2	SPG4	Xenopsylla cheopis		1990-06-29
YN82024	Yingjiang	YJ	Pingyuan	PY	1.ORI2	SPG4	Xenopsylla cheopis		1990-07-05
YN82025	Yingjiang	YJ	Pingyuan	PY	1.ORI2	SPG4	Xenopsylla cheopis		1990-07-03
YN82026	Yingjiang	YJ	Pingyuan	PY	1.ORI2	SPG4	Xenopsylla cheopis		1990-07-08
YN82027	Yingjiang	YJ	Pingyuan	PY	1.ORI2	SPG4	Xenopsylla cheopis		1990-07-10
YN82028	Yingjiang	YJ	Pingyuan	PY	1.ORI2	SPG4	Rattus tanezumi		1990-06-22
YN82029	Yingjiang	YJ	Pingyuan	PY	1.ORI2	SPG4	Xenopsylla cheopis		1990-07-14
YN82031	Yingjiang	YJ	Taiping	TP	1.ORI2	SPG4	Rattus tanezumi		1990-10-26
YN82032	Yingjiang	YJ	Pingyuan	PY	1.ORI2	SPG4	Rattus tanezumi		1990-09-20
YN85001	Lianghe	LH	Mangdong	MD	1.ORI2	SPG1	Rattus tanezumi		1955-12-01
YN86001	Longchuan	LC	Zhangfeng	ZF	1.ORI2	_	Rattus tanezumi		1982-07-28
YN86003	Longchuan	LC	Zhangfeng	ZF	1.ORI2	SPG2	Xenopsylla cheopis		1982-08-01
YN86004	Longchuan	LC	Zhangfeng	ZF	1.ORI2	SPG2	Rattus tanezumi		1982-08-01
YN86005	Longchuan	LC	Zhangfeng	ZF	1.ORI2	SPG2	Rattus tanezumi		1983-08-14
YN86006	Longchuan	LC	Zhangfeng	ZF	1.ORI2	SPG2	Rattus tanezumi		1983-08-15
YN86007	Longchuan	LC	Zhangfeng	ZF	1.ORI2	SPG2	Rattus tanezumi		1983-08-18
YN86008	Longchuan	LC	Zhangfeng	ZF	1.ORI2	SPG2	Xenopsylla cheopis		1983-08-13
YN86009	Longchuan	LC	Zhangfeng	ZF	1.ORI2	SPG2	Xenopsylla cheopis		1983-06-13
YN86010	Longchuan	LC	Chengzi	CZ	1.ORI2	SPG5	Xenopsylla cheopis		1984-07-29
YN86011	Longchuan	LC	Chengzi	CZ	1.ORI2	SPG2	Xenopsylla cheopis		1984-07-29
YN86012	Longchuan	LC	Zhangfeng	ZF	1.ORI2	SPG2	Rattus tanezumi		1984-07-23
YN86013	Longchuan	LC	Chengzi	CZ	1.ORI2	SPG2	Rattus tanezumi		1984-07-25
YN86014	Longchuan	LC	Zhangfeng	ZF	1.ORI2	SPG2	Rattus tanezumi		1984-08-07
YN86016	Longchuan	LC	Jinghan	JH	1.ORI2	SPG2	Rattus tanezumi		1984-12-29
YN86017	Longchuan	LC	Husa	HS	1.ORI2	SPG2	Rattus tanezumi		1984-05-29
YN86018	Longchuan	LC	Husa	HS	1.ORI2	SPG2	Rattus tanezumi		1984-06-10
YN86019	Longchuan	LC	Jinghan	JH	1.ORI2	SPG2	Rattus tanezumi		1984-03-08
YN86020	Longchuan	LC	Zhangfeng	ZF	1.ORI2	SPG1	Xenopsylla cheopis		1985-06-05
YN86021	Longchuan	LC	Longba	LB	1.ORI2	SPG2	Rattus tanezumi		1985-06-16
YN86024	Longchuan	LC	Jinghan	JH	1.ORI2	SPG7	Xenopsylla cheopis		1990-11-20
YN86025	Longchuan	LC	Jinghan	JH	1.ORI2	SPG7	Xenopsylla cheopis		1990-11-13
YN86026	Longchuan	LC	Jinghan	JH	1.ORI2	SPG7	Xenopsylla cheopis		1990-11-13
YN86027	Longchuan	LC	Jinghan	JH	1.ORI2	SPG7	Xenopsylla cheopis		1990-11-13
YN86028	Longchuan	LC	Chengzi	CZ	1.ORI2	SPG7	Rattus tanezumi		1990-07-29
YN86029	Longchuan	LC	Jinghan	JH	1.ORI2	SPG7	Xenopsylla cheopis		1990-11-13
YN87001	Ruili	RL	Mengmao	MM	1.ORI2	SPG2	Rattus tanezumi		1982-08-13
YN87002	Ruili	RL	Mengmao	MM	1.ORI2	SPG2	Rattus tanezumi		1982-08-13
YN87005	Ruili	RL	Mengmao	MM	1.ORI2	SPG2	Xenopsylla cheopis		1982-08-30
YN87006	Ruili	RL	Mengmao	MM	1.ORI2	SPG2	Xenopsylla cheopis		1982-08-30
YN87007	Ruili	RL	Mengmao	MM	1.ORI2	SPG2	Xenopsylla cheopis		1982-08-30
YN87009	Ruili	RL	Mengmao	MM	1.ORI2	SPG2	Xenopsylla cheopis		1982-11-05
YN87010	Ruili	RL	Mengmao	MM	1.ORI2	SPG2	Xenopsylla cheopis		1983-01-17
YN87011	Ruili	RL	Mengmao	MM	1.ORI2	SPG3	Rattus tanezumi		1983-03-03
YN87012	Ruili	RL	Mengmao	MM	1.ORI2	SPG2	Rattus tanezumi		1983-03-18
YN87013	Ruili	RL	Mengmao	MM	1.ORI2	SPG2	Rattus tanezumi		1983-06-16
YN87014	Ruili	RL	Mengmao	MM	1.ORI2	SPG2	Rattus tanezumi		1983-08-02
YN87015	Ruili	RL	Mengmao	MM	1.ORI2	SPG3	Rattus tanezumi		1983-08-03
YN87017	Ruili	RL	Mengmao	MM	1.ORI2	SPG2	Xenopsylla cheopis		1983-08-07
YN892	Longchuan	LC	Zhangfeng	ZF	1.ORI2	SPG7	Rattus tanezumi		1983-08-25
YN931	Ruili	RL	Mengmao	MM	1.ORI2	SPG2	Xenopsylla cheopis		1983-07-25
YN961	Ruili	RL	Mengmao	MM	1.ORI2	SPG2	Rattus rattus sladeni		1983-10-12
YN970	Ruili	RL	Mengmao	MM	1.ORI2	SPG2	Rattus tanezumi		1983-10-13
YN978	Ruili	RL	Mengmao	MM	1.ORI2	SPG2	Stivalius ferinus		1983-09-25
YN981	Longchuan	LC	Jinghan	JH	1.ORI2	SPG2	Rattus tanezumi	live	1983-09-21
YN982	Longchuan	LC	Zhangfeng	ZF	1.ORI2	SPG2	Rattus tanezumi		1983-09-23
YN983	Longchuan	LC	Zhangfeng	ZF	1.ORI2	SPG2	Rattus tanezumi	live	1983-10-13
YNK100002	Ruili	RL	Wanding	WT	1.ORI2	SPG5	Rattus tanezumi		1991-06-07
YNK100003	Ruili	RL	Wanding	WT	1.ORI2	SPG5	Rattus tanezumi		1991-06-09
YNK100004	Ruili	RL	Wanding	WT	1.ORI2	SPG5	Rattus tanezumi		1991-06-09
YNK100005	Ruili	RL	Wanding	WT	2.MED	_	Rattus tanezumi		1991-06-10
YNK100006	Ruili	RL	Wanding	WT	1.ORI2	SPG5	Xenopsylla cheopis		1991-06-12
YNK100007	Ruili	RL	Wanding	WT	1.ORI2	SPG5	Xenopsylla cheopis		1991-06-12
