# Supplementary material for: Genomic epidemiological analysis of county-scale Yersinia pestis spread pattern over 50 years in a Southwest Chinese prefecture
Source: PLoS Negl Trop Dis. 2023 Aug 7;17(8):e0011527. doi: 10.1371/journal.pntd.0011527 (PMC10406180; doi:10.1371/journal.pntd.0011527)
Supplement: S3 Table — (XLSX) [file pntd.0011527.s004.xlsx]

## Sheet: Sheet1
S3 Table. Distribution of Y. pestis populations in different DH counties.
Location	Strains (1.ORI2)	Strains (Other branches)	Isolation dates
RL	45 (SPG2, SPG3, SPG4, SPG5)	1 (2.MED)	1982-1987, 1990-1991, 1994
LC	55 (SPG1, SPG2, SPG5, SPG7, YN86001)	_	1961, 1982-1985, 1988-1991, 1993-1994
YJ	52 (SPG1, SPG3, SPG4, SPG6)	1 (1.IN2), 1 (2.ANT)	1953, 1984, 1986, 1990-1996, 1999, 2000
LH	11 (SPG1, SPG4, SPG5)	_	1955, 1990, 1996, 1999, 2007
MS	6 (SPG5)	_	1991-1992, 1995-1996, 2001, 2003
Myanmar	3 (SPG2, SPG6, SPG7)	_	1990-1991, 1995
