# Supplementary material for: Genomic epidemiological analysis of county-scale Yersinia pestis spread pattern over 50 years in a Southwest Chinese prefecture
Source: PLoS Negl Trop Dis. 2023 Aug 7;17(8):e0011527. doi: 10.1371/journal.pntd.0011527 (PMC10406180; doi:10.1371/journal.pntd.0011527)
Supplement: S4 Table — (XLSX) [file pntd.0011527.s005.xlsx]

## Sheet: Sheet1
S4 Table. Plague spread events in DH after 1982.
Direction of spread	Spread events
RL --> LC	14.44
LC --> RL	9.83
YJ --> LH	5.08
RL --> YJ	3.23
LC --> Myanmar	2.14
LH --> RL	1.09
RL/LC --> MS	1.07
RL/LC --> LH	1
LH --> YJ	0.92
RL --> Myanmar	0.6
Myanmar --> YJ	0.58
LC --> YJ	0.46
YJ --> Myanmar	0.27
LH --> Myanmar	0.1
