# Supplementary material for: Genomic epidemiological analysis of county-scale Yersinia pestis spread pattern over 50 years in a Southwest Chinese prefecture
Source: PLoS Negl Trop Dis. 2023 Aug 7;17(8):e0011527. doi: 10.1371/journal.pntd.0011527 (PMC10406180; doi:10.1371/journal.pntd.0011527)
Supplement: S1 Data — (XLSX) [file pntd.0011527.s006.xlsx]

## Sheet: figure 1B
Figure 1B. Temporal distribution of 175 newly sequenced strains.
Strain ID	County (abbreviation)	Year of isolation
YN1012	RL	1983-12-26
YN1020	RL	1984-01-07
YN1050	RL	1984-02-22
YN1103	RL	1984-06-18
YN1109	RL	1984-06-18
YN1110	RL	1984-06-18
YN1144	LC	1984-03-15
YN1145	LC	1984-03-28
YN1206	RL	1984-04-18
YN1207	RL	1984-04-18
YN1208	RL	1984-04-18
YN1247	RL	1984-07-13
YN1309	LC	1984-09-02
YN1339	LC	1985-05-13
YN1340	LC	1985-05-21
YN1352	RL	1985-06-04
YN1367	RL	1986-02-20
YN1396	RL	1987-08-24
YN1397	RL	1987-08-21
YN1405	LC	1988-08-22
YN1407	LC	1988-08-22
YN1408	LC	1988-09-02
YN1409	LC	1988-09-02
YN1428	LH	1990-08-24
YN1439	YJ	1990-07-01
YN1440	YJ	1990-07-11
YN1441	YJ	1990-06-28
YN1568	YJ	1990-07-08
YN1595	Myanmar	1990-07-28
YN1640	LC	1990-07-10
YN1641	LC	1990-07-10
YN1643	LC	1990-07-12
YN1644	LC	1990-07-12
YN1653	LC	1989-12-28
YN1656	RL	1990-01-13
YN1662	RL	1990-01-17
YN1672	RL	1990-01-19
YN1677	RL	1990-01-24
YN1679	RL	1990-01-19
YN1733	LC	1990-08-04
YN1751	LH	1990-11-03
YN1755	LH	1990-11-05
YN1758	YJ	1990-09-18
YN1759	YJ	1990-09-16
YN1791	RL	1991-06-08
YN1803	Myanmar	1991-07-18
YN1812	LC	1991-08-24
YN1813	LC	1991-08-19
YN1814	MS	1991-10-06
YN1816	YJ	1991-07-20
YN1818	YJ	1991-07-15
YN1820	YJ	1991-07-17
YN1836	YJ	1991-07-08
YN1837	YJ	1991-07-09
YN1850	YJ	1991-07-20
YN1874	MS	1992-02-07
YN1939	YJ	1991-11-18
YN1940	YJ	1992-06-02
YN1992	YJ	1992-05-30
YN2054	YJ	1993-11-22
YN2057	YJ	1993-11-22
YN2058	YJ	1993-11-22
YN2076	YJ	1994-04-20
YN2082	YJ	1994-09-17
YN2084	RL	1994-06-29
YN2094	LC	1993-08-25
YN2096	LC	1994-04-22
YN2098	LC	1993-09-15
YN2179	Myanmar	1995-11-08
YN2195	MS	1995-08-19
YN2201	YJ	1995-11-15
YN2202	YJ	1995-11-16
YN2217	MS	1996-05-13
YN2221	YJ	1996-08-10
YN2223	YJ	1996-07-01
YN2224	YJ	1996-08-09
YN2245	YJ	1996-08-10
YN2276	LH	1996-10-25
YN2277	LH	1996-11-06
YN2280	LH	1996-10-23
YN2467	LH	1999-12-30
YN2468	LH	1999-12-30
YN2545	LH	1999-08-12
YN2552	YJ	2000-10-17
YN2554	YJ	1999-07-30
YN2580	MS	2001-09-01
YN2625	MS	2003-03-19
YN2633	LH	2007-11-21
YN403	LC	1961-09-01
YN487	RL	1982-08-08
YN488	RL	1982-08-08
YN571	LC	1982-08-08
YN699	LC	1982-08-10
YN717	LC	1982-10-08
YN72	YJ	1953-01-01
YN720	LC	1982-11-08
YN819	LC	1983-07-20
YN82001	YJ	1953-12-10
YN82002	YJ	1953-12-20
YN82003	YJ	1953-12-20
YN82004	YJ	1953-12-20
YN82009	YJ	1984-09-07
YN82011	YJ	1984-09-12
YN82012	YJ	1984-09-17
YN82014	YJ	1984-09-13
YN82015	YJ	1986-05-25
YN82016	YJ	1986-05-25
YN82017	YJ	1986-05-27
YN82018	YJ	1986-05-26
YN82019	YJ	1986-06-04
YN82020	YJ	1986-06-03
YN82021	YJ	1986-06-04
YN82022	YJ	1990-06-29
YN82023	YJ	1990-06-29
YN82024	YJ	1990-07-05
YN82025	YJ	1990-07-03
YN82026	YJ	1990-07-08
YN82027	YJ	1990-07-10
YN82028	YJ	1990-06-22
YN82029	YJ	1990-07-14
YN82031	YJ	1990-10-26
YN82032	YJ	1990-09-20
YN85001	LH	1955-12-01
YN86001	LC	1982-07-28
YN86003	LC	1982-08-01
YN86004	LC	1982-08-01
YN86005	LC	1983-08-14
YN86006	LC	1983-08-15
YN86007	LC	1983-08-18
YN86008	LC	1983-08-13
YN86009	LC	1983-06-13
YN86010	LC	1984-07-29
YN86011	LC	1984-07-29
YN86012	LC	1984-07-23
YN86013	LC	1984-07-25
YN86014	LC	1984-08-07
YN86016	LC	1984-12-29
YN86017	LC	1984-05-29
YN86018	LC	1984-06-10
YN86019	LC	1984-03-08
YN86020	LC	1985-06-05
YN86021	LC	1985-06-16
YN86024	LC	1990-11-20
YN86025	LC	1990-11-13
YN86026	LC	1990-11-13
YN86027	LC	1990-11-13
YN86028	LC	1990-07-29
YN86029	LC	1990-11-13
YN87001	RL	1982-08-13
YN87002	RL	1982-08-13
YN87005	RL	1982-08-30
YN87006	RL	1982-08-30
YN87007	RL	1982-08-30
YN87009	RL	1982-11-05
YN87010	RL	1983-01-17
YN87011	RL	1983-03-03
YN87012	RL	1983-03-18
YN87013	RL	1983-06-16
YN87014	RL	1983-08-02
YN87015	RL	1983-08-03
YN87017	RL	1983-08-07
YN892	LC	1983-08-25
YN931	RL	1983-07-25
YN961	RL	1983-10-12
YN970	RL	1983-10-13
YN978	RL	1983-09-25
YN981	LC	1983-09-21
YN982	LC	1983-09-23
YN983	LC	1983-10-13
YNK100002	RL	1991-06-07
YNK100003	RL	1991-06-09
YNK100004	RL	1991-06-09
YNK100005	RL	1991-06-10
YNK100006	RL	1991-06-12
YNK100007	RL	1991-06-12

## Sheet: figure 4A
Figure 4A. Temporal distribution of DH Y. pestis subpopulations isolated after 1982.
Strain ID	Phylogroup	Sub-phylogroup	Year of isolation
YN1012	1.ORI2	SPG2	1983-12-26
YN1020	1.ORI2	SPG3	1984-01-07
YN1050	1.ORI2	SPG3	1984-02-22
YN1103	1.ORI2	SPG2	1984-06-18
YN1109	1.ORI2	SPG2	1984-06-18
YN1110	1.ORI2	SPG2	1984-06-18
YN1144	1.ORI2	SPG2	1984-03-15
YN1145	1.ORI2	SPG2	1984-03-28
YN1206	1.ORI2	SPG2	1984-04-18
YN1207	1.ORI2	SPG2	1984-04-18
YN1208	1.ORI2	SPG2	1984-04-18
YN1247	1.ORI2	SPG3	1984-07-13
YN1309	1.ORI2	SPG2	1984-09-02
YN1339	1.ORI2	SPG2	1985-05-13
YN1340	1.ORI2	SPG2	1985-05-21
YN1352	1.ORI2	SPG2	1985-06-04
YN1367	1.ORI2	SPG2	1986-02-20
YN1396	1.ORI2	SPG5	1987-08-24
YN1397	1.ORI2	SPG5	1987-08-21
YN1405	1.ORI2	SPG7	1988-08-22
YN1407	1.ORI2	SPG7	1988-08-22
YN1408	1.ORI2	SPG7	1988-09-02
YN1409	1.ORI2	SPG7	1988-09-02
YN1428	1.ORI2	SPG4	1990-08-24
YN1439	1.ORI2	SPG4	1990-07-01
YN1440	1.ORI2	SPG4	1990-07-11
YN1441	1.ORI2	SPG4	1990-06-28
YN1568	1.ORI2	SPG4	1990-07-08
YN1595	1.ORI2	SPG7	1990-07-28
YN1640	1.ORI2	SPG7	1990-07-10
YN1641	1.ORI2	SPG7	1990-07-10
YN1643	1.ORI2	SPG7	1990-07-12
YN1644	1.ORI2	SPG7	1990-07-12
YN1653	1.ORI2	SPG7	1989-12-28
YN1656	1.ORI2	SPG4	1990-01-13
YN1662	1.ORI2	SPG4	1990-01-17
YN1672	1.ORI2	SPG4	1990-01-19
YN1677	1.ORI2	SPG4	1990-01-24
YN1679	1.ORI2	SPG4	1990-01-19
YN1733	1.ORI2	SPG7	1990-08-04
YN1751	1.ORI2	SPG4	1990-11-03
YN1755	1.ORI2	SPG4	1990-11-05
YN1758	1.ORI2	SPG4	1990-09-18
YN1759	1.ORI2	SPG4	1990-09-16
YN1791	1.ORI2	SPG5	1991-06-08
YN1803	1.ORI2	SPG6	1991-07-18
YN1812	1.ORI2	SPG7	1991-08-24
YN1813	1.ORI2	SPG7	1991-08-19
YN1814	1.ORI2	SPG5	1991-10-06
YN1816	1.ORI2	SPG4	1991-07-20
YN1818	1.ORI2	SPG4	1991-07-15
YN1820	1.ORI2	SPG4	1991-07-17
YN1836	1.ORI2	SPG4	1991-07-08
YN1837	1.ORI2	SPG4	1991-07-09
YN1850	1.ORI2	SPG4	1991-07-20
YN1874	1.ORI2	SPG5	1992-02-07
YN1939	1.ORI2	SPG4	1991-11-18
YN1940	1.ORI2	SPG4	1992-06-02
YN1992	1.ORI2	SPG4	1992-05-30
YN2054	1.ORI2	SPG4	1993-11-22
YN2057	1.ORI2	SPG4	1993-11-22
YN2058	1.ORI2	SPG4	1993-11-22
YN2076	1.ORI2	SPG4	1994-04-20
YN2082	1.ORI2	SPG4	1994-09-17
YN2084	1.ORI2	SPG5	1994-06-29
YN2094	1.ORI2	SPG7	1993-08-25
YN2096	1.ORI2	SPG7	1994-04-22
YN2098	1.ORI2	SPG7	1993-09-15
YN2179	1.ORI2	SPG2	1995-11-08
YN2195	1.ORI2	SPG5	1995-08-19
YN2201	1.ORI2	SPG4	1995-11-15
YN2202	1.ORI2	SPG4	1995-11-16
YN2217	1.ORI2	SPG5	1996-05-13
YN2221	1.ORI2	SPG4	1996-08-10
YN2223	1.ORI2	SPG4	1996-07-01
YN2224	1.ORI2	SPG4	1996-08-09
YN2245	1.ORI2	SPG4	1996-08-10
YN2276	1.ORI2	SPG4	1996-10-25
YN2277	1.ORI2	SPG4	1996-11-06
YN2280	1.ORI2	SPG4	1996-10-23
YN2467	1.ORI2	SPG5	1999-12-30
YN2468	1.ORI2	SPG5	1999-12-30
YN2545	1.ORI2	SPG5	1999-08-12
YN2552	1.ORI2	SPG4	2000-10-17
YN2554	1.ORI2	SPG6	1999-07-30
YN2580	1.ORI2	SPG5	2001-09-01
YN2625	1.ORI2	SPG5	2003-03-19
YN2633	1.ORI2	SPG4	2007-11-21
YN487	1.ORI2	SPG2	1982-08-08
YN488	1.ORI2	SPG2	1982-08-08
YN571	1.ORI2	SPG2	1982-08-08
YN699	1.ORI2	SPG2	1982-08-10
YN717	1.ORI2	SPG2	1982-10-08
YN720	1.ORI2	SPG2	1982-11-08
YN819	1.ORI2	SPG7	1983-07-20
YN82009	1.ORI2	SPG3	1984-09-07
YN82011	1.ORI2	SPG3	1984-09-12
YN82012	1.ORI2	SPG3	1984-09-17
YN82014	1.ORI2	SPG3	1984-09-13
YN82016	1.ORI2	SPG3	1986-05-25
YN82017	1.ORI2	SPG3	1986-05-27
YN82018	1.ORI2	SPG3	1986-05-26
YN82019	1.ORI2	SPG3	1986-06-04
YN82020	1.ORI2	SPG3	1986-06-03
YN82021	1.ORI2	SPG3	1986-06-04
YN82022	1.ORI2	SPG4	1990-06-29
YN82023	1.ORI2	SPG4	1990-06-29
YN82024	1.ORI2	SPG4	1990-07-05
YN82025	1.ORI2	SPG4	1990-07-03
YN82026	1.ORI2	SPG4	1990-07-08
YN82027	1.ORI2	SPG4	1990-07-10
YN82028	1.ORI2	SPG4	1990-06-22
YN82029	1.ORI2	SPG4	1990-07-14
YN82031	1.ORI2	SPG4	1990-10-26
YN82032	1.ORI2	SPG4	1990-09-20
YN86001	1.ORI2	_	1982-07-28
YN86003	1.ORI2	SPG2	1982-08-01
YN86004	1.ORI2	SPG2	1982-08-01
YN86005	1.ORI2	SPG2	1983-08-14
YN86006	1.ORI2	SPG2	1983-08-15
YN86007	1.ORI2	SPG2	1983-08-18
YN86008	1.ORI2	SPG2	1983-08-13
YN86009	1.ORI2	SPG2	1983-06-13
YN86010	1.ORI2	SPG5	1984-07-29
YN86011	1.ORI2	SPG2	1984-07-29
YN86012	1.ORI2	SPG2	1984-07-23
YN86013	1.ORI2	SPG2	1984-07-25
YN86014	1.ORI2	SPG2	1984-08-07
YN86016	1.ORI2	SPG2	1984-12-29
YN86017	1.ORI2	SPG2	1984-05-29
YN86018	1.ORI2	SPG2	1984-06-10
YN86019	1.ORI2	SPG2	1984-03-08
YN86020	1.ORI2	SPG1	1985-06-05
YN86021	1.ORI2	SPG2	1985-06-16
YN86024	1.ORI2	SPG7	1990-11-20
YN86025	1.ORI2	SPG7	1990-11-13
YN86026	1.ORI2	SPG7	1990-11-13
YN86027	1.ORI2	SPG7	1990-11-13
YN86028	1.ORI2	SPG7	1990-07-29
YN86029	1.ORI2	SPG7	1990-11-13
YN87001	1.ORI2	SPG2	1982-08-13
YN87002	1.ORI2	SPG2	1982-08-13
YN87005	1.ORI2	SPG2	1982-08-30
YN87006	1.ORI2	SPG2	1982-08-30
YN87007	1.ORI2	SPG2	1982-08-30
YN87009	1.ORI2	SPG2	1982-11-05
YN87010	1.ORI2	SPG2	1983-01-17
YN87011	1.ORI2	SPG3	1983-03-03
YN87012	1.ORI2	SPG2	1983-03-18
YN87013	1.ORI2	SPG2	1983-06-16
YN87014	1.ORI2	SPG2	1983-08-02
YN87015	1.ORI2	SPG3	1983-08-03
YN87017	1.ORI2	SPG2	1983-08-07
YN892	1.ORI2	SPG7	1983-08-25
YN931	1.ORI2	SPG2	1983-07-25
YN961	1.ORI2	SPG2	1983-10-12
YN970	1.ORI2	SPG2	1983-10-13
YN978	1.ORI2	SPG2	1983-09-25
YN981	1.ORI2	SPG2	1983-09-21
YN982	1.ORI2	SPG2	1983-09-23
YN983	1.ORI2	SPG2	1983-10-13
YNK100002	1.ORI2	SPG5	1991-06-07
YNK100003	1.ORI2	SPG5	1991-06-09
YNK100004	1.ORI2	SPG5	1991-06-09
YNK100006	1.ORI2	SPG5	1991-06-12
YNK100007	1.ORI2	SPG5	1991-06-12

## Sheet: figure 5
Figure 5. Southwest to northeast spread routes of Y. pestis isolated after 1982
Direction of spread	Spread events
RL --> LC	14.44
LC --> RL	9.83
YJ --> LH	5.08
RL --> YJ	3.23
LC --> Myanmar	2.14
LH --> RL	1.09
RL/LC --> MS	1.07
RL/LC --> LH	1

## Sheet: S1_Fig
S1 Fig. Accessed transmission of the DH Y. pestis strains among different counties after 1982 based on the Bayesian Markov Chain Monte Carlo method.
N	Spread events	LC,LH	LC,M	LC,MS	LC,RL	LC,YJ	LH,LC	LH,M	LH,MS	LH,RL	LH,YJ	M,LC	M,LH	M,MS	M,RL	M,YJ	MS,LC	MS,LH	MS,M	MS,RL	MS,YJ	RL,LC	RL,LH	RL,M	RL,MS	RL,YJ	YJ,LC	YJ,LH	YJ,M	YJ,MS	YJ,RL
1	41	0	1	0	7	0	0	0	0	1	1	0	0	0	0	0	0	0	0	0	0	17	1	0	1	5	0	5	2	0	0
2	40	0	3	0	7	0	0	0	0	1	1	0	0	0	0	1	0	0	0	0	0	16	0	0	1	4	0	6	0	0	0
3	44	0	2	1	11	1	0	0	0	1	2	0	1	0	0	0	0	0	0	0	0	15	1	0	0	3	0	5	1	0	0
4	37	0	3	0	8	0	0	0	0	1	1	0	0	0	0	1	0	0	0	0	0	13	1	0	1	3	0	5	0	0	0
5	39	0	2	0	7	0	0	1	0	1	1	0	0	1	0	0	0	0	0	0	1	14	2	0	1	3	0	5	0	0	0
6	44	0	3	1	12	0	0	0	0	1	1	0	0	0	0	1	0	0	0	0	0	14	1	0	0	4	0	5	0	0	1
7	41	0	3	1	12	0	0	0	0	1	1	0	0	0	0	1	0	0	0	0	0	13	1	0	0	3	0	5	0	0	0
8	43	0	3	1	11	0	0	0	0	1	1	0	0	0	0	1	0	0	0	0	0	15	0	0	0	4	0	6	0	0	0
9	42	0	4	1	10	0	0	0	0	1	1	0	0	0	1	1	0	0	0	0	0	14	1	0	0	3	0	5	0	0	0
10	44	0	2	2	10	0	0	0	0	1	1	0	0	0	0	1	0	0	1	0	0	17	1	0	0	3	0	5	0	0	0
11	42	0	2	1	14	1	0	0	0	1	1	0	0	0	0	0	0	0	0	0	0	12	1	0	0	3	0	5	1	0	0
12	40	0	1	1	11	0	0	0	0	1	1	0	0	0	0	0	0	0	0	0	0	13	1	2	0	4	0	5	0	0	0
13	41	0	2	1	13	0	0	0	0	1	1	0	0	0	0	1	0	0	0	0	0	12	1	1	0	3	0	5	0	0	0
14	40	0	2	1	9	0	0	0	0	1	1	0	0	0	0	1	0	0	0	0	0	15	1	1	0	3	0	5	0	0	0
15	46	0	2	2	9	0	0	0	0	2	0	0	0	0	0	0	0	0	0	1	0	17	0	0	0	6	0	6	1	0	0
16	43	0	4	1	14	0	0	0	0	1	1	0	0	0	0	2	0	0	0	0	0	12	1	0	0	2	0	5	0	0	0
17	39	0	3	0	6	0	0	0	0	1	1	0	0	0	0	1	0	0	0	0	0	17	1	0	1	3	0	5	0	0	0
18	43	0	3	1	11	0	0	0	0	1	2	0	0	0	0	0	0	0	0	0	0	15	2	0	0	3	0	5	0	0	0
19	38	0	2	0	9	2	0	0	0	1	1	0	0	0	0	0	0	0	0	0	0	13	1	0	1	2	0	5	1	0	0
20	39	1	3	1	8	0	0	0	0	1	2	0	0	0	0	0	0	0	0	0	0	14	1	0	0	3	0	5	0	0	0
21	41	0	3	1	12	0	0	0	0	1	1	0	0	0	0	1	0	0	0	0	0	13	1	0	0	3	0	5	0	0	0
22	40	0	3	0	8	1	0	0	0	1	1	0	0	0	0	0	0	0	0	0	0	15	2	0	1	3	0	4	0	0	1
23	41	0	2	1	11	0	0	0	0	1	1	0	0	0	0	0	0	0	0	0	0	14	1	1	0	4	0	5	0	0	0
24	45	0	2	1	12	0	0	0	0	1	1	0	0	0	0	0	0	0	0	0	0	16	1	0	0	5	0	5	1	0	0
25	42	0	1	2	9	1	0	0	0	1	1	0	0	0	0	1	0	0	1	0	0	16	1	1	0	2	0	5	0	0	0
26	44	2	1	1	10	1	0	1	0	1	1	0	0	0	0	0	0	0	0	0	0	17	0	1	0	3	0	5	0	0	0
27	40	0	2	1	12	0	0	0	0	1	1	0	0	0	0	1	0	0	0	0	0	12	1	1	0	3	0	5	0	0	0
28	40	0	2	1	11	0	0	0	0	1	1	0	0	0	0	1	0	0	0	0	0	13	1	1	0	3	0	5	0	0	0
29	43	0	3	1	12	0	0	0	0	1	1	0	0	0	1	0	0	0	0	0	0	14	1	0	0	4	0	5	0	0	0
30	41	0	1	1	12	0	0	0	0	1	1	0	0	0	0	1	0	0	0	0	0	12	1	3	0	3	0	5	0	0	0
31	39	0	1	0	9	0	0	0	0	1	1	0	0	0	0	0	0	0	0	0	0	14	1	2	1	4	0	5	0	0	0
32	45	0	3	1	11	0	0	0	0	1	1	0	0	0	0	1	0	0	0	0	0	18	1	0	0	3	0	5	0	0	0
33	45	0	3	1	10	0	0	1	0	2	0	0	1	0	0	1	0	0	0	0	0	16	1	0	0	4	0	5	0	0	0
34	39	0	3	0	7	1	0	0	0	1	1	0	0	0	0	0	0	0	0	0	0	14	1	0	1	4	1	5	0	0	0
35	44	2	2	2	8	0	0	1	0	1	1	0	0	0	0	1	0	0	0	0	1	18	0	0	0	2	0	5	0	0	0
36	41	0	2	1	10	1	0	0	0	1	1	0	0	0	0	0	0	0	0	0	0	15	1	0	0	3	0	5	1	0	0
37	41	0	2	1	12	1	0	1	0	1	1	0	0	0	0	0	0	0	0	0	0	12	2	0	0	3	0	5	0	0	0
38	41	0	2	1	12	1	0	0	0	1	1	0	0	0	0	0	0	0	0	0	0	13	1	0	0	3	0	5	1	0	0
39	40	0	2	1	11	0	0	0	0	1	1	0	0	0	0	1	0	0	0	0	0	13	1	1	0	3	0	5	0	0	0
40	48	0	4	0	13	0	0	0	0	1	1	0	0	0	0	1	0	0	0	0	0	18	1	0	1	3	0	5	0	0	0
41	36	0	2	0	7	2	0	0	0	1	1	0	0	0	0	0	0	0	0	0	0	13	1	1	1	2	0	5	0	0	0
42	47	0	2	1	10	2	1	0	0	1	0	0	0	0	0	1	0	0	0	0	0	18	0	0	0	4	0	6	1	0	0
43	41	0	1	1	13	1	0	0	0	1	1	0	0	0	0	0	0	0	0	0	0	12	1	1	0	3	0	5	1	0	0
44	42	0	2	1	10	2	0	0	0	1	1	0	0	0	0	0	0	0	0	0	0	16	1	0	0	2	0	5	1	0	0
45	42	0	1	1	9	0	0	0	0	1	1	0	0	0	0	0	0	0	0	0	0	15	0	0	0	6	0	6	2	0	0
46	43	0	2	1	13	0	0	0	0	1	1	0	0	0	0	1	0	0	0	0	0	14	1	1	0	3	0	5	0	0	0
47	46	0	1	1	11	0	0	0	0	2	3	0	2	0	0	0	0	1	0	0	0	14	2	2	0	2	0	4	0	1	0
48	43	0	1	1	11	0	0	0	0	1	2	0	0	0	1	1	0	0	0	0	0	13	1	2	0	3	0	6	0	0	0
49	40	0	2	1	11	0	0	0	0	1	1	0	0	0	0	1	0	0	0	0	0	13	1	1	0	3	0	5	0	0	0
50	44	0	3	1	9	1	0	0	0	1	1	0	0	0	0	1	0	0	0	0	0	18	0	0	0	3	0	6	0	0	0
51	39	0	2	0	10	1	0	0	0	1	1	0	0	0	0	1	0	0	0	0	0	13	1	1	1	2	0	5	0	0	0
52	42	0	3	0	12	0	0	0	0	1	1	0	1	0	0	1	0	0	0	0	0	13	1	0	1	3	0	4	1	0	0
53	37	0	3	0	6	1	0	0	0	1	1	0	0	0	0	0	0	0	0	0	0	15	1	0	1	3	0	5	0	0	0
54	39	0	3	0	8	0	0	0	0	1	1	0	0	0	0	1	0	0	0	0	0	15	1	0	1	3	0	5	0	0	0
55	39	0	3	0	5	0	0	0	0	1	1	0	0	0	0	1	0	0	0	0	0	18	1	0	1	3	0	5	0	0	0
56	39	0	4	0	5	0	0	0	0	1	1	0	0	0	0	2	0	0	0	0	0	17	1	0	1	2	0	5	0	0	0
57	40	0	2	0	8	0	0	0	0	1	1	0	0	0	0	1	0	0	0	0	0	14	1	1	1	4	1	5	0	0	0
58	41	1	3	0	8	0	0	0	0	1	1	0	0	0	0	1	0	0	0	0	0	17	0	0	1	3	0	5	0	0	0
59	43	0	3	1	11	0	0	0	0	1	1	0	0	0	0	1	0	1	0	0	0	15	1	0	0	3	0	4	0	1	0
60	37	0	2	0	5	0	0	0	0	1	1	0	0	0	1	1	0	0	0	0	0	15	1	1	1	3	0	5	0	0	0
61	39	0	2	0	9	0	0	1	0	1	1	0	0	0	0	1	0	0	0	0	0	13	2	0	1	3	0	5	0	0	0
62	38	1	3	0	8	1	0	0	0	1	1	0	0	0	0	1	0	0	0	0	0	13	1	0	1	2	1	4	0	0	0
63	42	1	1	1	9	0	0	0	0	1	1	0	0	0	0	0	0	0	0	0	0	17	0	1	0	4	0	5	1	0	0
64	40	0	1	1	10	0	0	0	0	1	1	0	0	0	0	0	0	0	0	0	0	14	1	2	0	4	0	5	0	0	0
65	42	0	1	1	12	0	0	0	0	1	1	0	0	0	0	1	0	0	0	0	0	14	1	2	0	3	0	5	0	0	0
66	43	0	2	1	14	1	0	0	0	1	1	1	0	0	0	0	0	0	0	0	0	12	1	1	0	3	0	5	0	0	0
67	39	0	2	0	8	0	0	0	0	2	0	0	0	0	0	1	0	0	0	0	0	14	1	1	1	4	0	5	0	0	0
68	37	0	2	0	6	0	0	0	0	1	1	0	0	0	0	1	0	0	0	0	1	14	1	1	2	2	0	5	0	0	0
69	44	0	1	1	14	1	0	0	0	1	1	0	0	0	0	0	0	0	0	0	0	14	1	1	0	3	0	5	1	0	0
70	41	0	2	1	11	1	0	0	0	1	1	0	0	0	1	1	0	0	0	0	0	12	1	2	0	2	0	5	0	0	0
71	38	1	1	0	6	0	0	1	0	1	1	0	0	0	0	1	0	0	0	0	0	15	1	1	1	3	0	5	0	0	0
72	38	0	2	0	6	3	0	0	0	1	1	0	0	0	0	0	0	0	0	0	0	16	1	1	1	1	0	5	0	0	0
73	41	0	1	1	10	1	0	0	0	1	1	0	0	0	0	0	0	0	0	0	0	15	1	2	0	3	0	5	0	0	0
74	40	0	2	0	9	1	0	0	0	1	1	0	0	0	0	0	0	0	0	0	0	15	1	0	1	3	0	5	1	0	0
75	37	0	3	0	8	0	0	0	0	1	1	0	0	0	0	1	0	0	0	0	0	13	1	0	1	3	0	5	0	0	0
76	41	0	1	1	12	1	0	0	0	1	1	0	0	0	0	0	0	0	0	0	0	13	1	1	0	3	0	5	1	0	0
77	45	0	1	1	14	0	0	1	0	1	0	0	0	0	0	2	0	0	0	0	0	12	1	2	0	4	0	5	1	0	0
78	43	0	3	1	10	0	0	0	0	1	1	0	0	0	1	0	0	0	0	0	0	15	1	1	0	4	0	5	0	0	0
79	46	0	1	1	12	0	0	0	0	2	0	0	0	0	0	2	0	0	0	0	0	15	0	3	0	4	0	6	0	0	0
80	45	0	3	1	12	0	0	0	0	1	1	0	0	0	0	1	0	0	0	0	0	17	1	0	0	3	0	5	0	0	0
81	45	1	1	1	13	0	0	1	0	1	1	0	0	0	0	0	0	0	0	0	0	14	0	0	0	5	0	6	1	0	0
82	43	0	3	0	9	0	0	0	0	2	0	0	0	0	0	0	0	0	0	0	0	14	0	0	1	7	0	6	0	0	1
83	42	1	3	1	10	0	0	0	2	1	0	0	0	0	0	0	0	0	0	0	2	13	1	0	0	3	0	5	0	0	0
84	40	0	2	0	7	2	0	0	0	2	0	0	0	0	0	0	0	0	0	0	0	14	1	0	1	4	1	5	1	0	0
85	44	0	3	1	12	2	1	0	0	1	0	0	0	1	0	0	0	0	0	0	1	13	0	0	0	3	0	6	0	0	0
86	37	0	2	0	5	0	0	0	0	1	1	0	0	0	0	1	0	0	0	0	0	16	1	1	1	3	0	5	0	0	0
87	44	0	1	1	11	0	0	0	0	2	0	0	0	0	0	0	0	0	0	0	0	15	0	2	0	6	0	6	0	0	0
88	41	0	2	0	7	0	0	0	0	2	0	0	0	0	0	1	0	0	1	0	0	16	1	0	2	4	0	5	0	0	0
89	43	0	2	1	12	0	0	0	0	1	1	0	0	0	0	0	0	0	0	0	0	14	0	1	0	5	0	6	0	0	0
90	36	0	1	0	7	1	0	0	0	1	1	0	0	0	0	0	0	0	0	0	0	13	1	1	1	3	0	5	1	0	0
91	38	0	3	0	7	1	0	0	0	1	1	1	0	0	0	0	0	0	0	0	0	14	1	0	1	3	0	5	0	0	0
92	43	0	1	0	12	0	0	0	0	1	1	0	0	0	1	1	0	0	0	0	0	13	1	3	1	3	0	5	0	0	0
93	38	0	2	0	9	2	0	0	0	1	1	0	0	0	0	1	0	0	0	0	0	12	1	0	1	2	0	5	1	0	0
94	43	0	2	1	11	1	0	0	0	1	1	0	0	0	0	1	0	0	0	0	0	16	1	1	0	2	0	5	0	0	0
95	36	0	2	0	7	0	0	0	0	1	1	0	0	0	0	1	0	0	0	0	0	13	1	1	1	3	0	5	0	0	0
96	38	0	1	0	6	1	0	0	0	1	1	0	0	0	0	0	0	0	0	0	0	14	1	0	1	4	0	5	2	0	1
97	46	0	2	2	10	2	1	0	0	1	0	0	0	0	0	0	0	0	0	0	1	18	1	0	0	2	0	5	1	0	0
98	41	0	3	1	12	2	0	0	0	1	1	0	0	0	0	0	0	0	0	0	0	13	1	0	0	2	0	5	0	0	0
99	41	0	2	1	11	1	0	1	0	1	0	0	0	0	0	2	0	0	0	0	0	13	1	1	0	2	0	5	0	0	0
100	42	1	2	1	12	0	0	0	0	1	1	0	0	0	0	0	0	0	0	0	0	14	0	1	0	4	0	5	0	0	0
mean	41.26	0.12	2.14	0.67	9.83	0.46	0.03	0.1	0.02	1.09	0.92	0.02	0.05	0.02	0.07	0.58	0	0.02	0.03	0.01	0.07	14.44	0.89	0.6	0.4	3.23	0.04	5.08	0.27	0.02	0.04
